# Supplementary material for: L-Plastin Phosphorylation: Possible Regulation by a TNFR1 Signaling Cascade in Osteoclasts
Source: Cells. 2021 Sep 15;10(9):2432. doi: 10.3390/cells10092432 (PMC8464874; doi:10.3390/cells10092432)
Supplement: Supplementary file 1 [file cells-10-02432-s001.zip]

Archive with 1 entries (1 files):
- cells-1321858-supplementary.pdf
